# Supplementary material for: Effects of Resistance Training Performed with Different Loads in Untrained and Trained Male Adult Individuals on Maximal Strength and Muscle Hypertrophy: A Systematic Review
Source: Int J Environ Res Public Health. 2021 Oct 26;18(21):11237. doi: 10.3390/ijerph182111237 (PMC8582674; doi:10.3390/ijerph182111237)
Supplement: Supplementary file 1 [file ijerph-18-11237-s001.zip]

Archive with 1 entries (1 files):
- ijerph-1417416-supplementary.pdf
